# Supplementary material for: DUSP26 protects against acute kidney injury by dephosphorylating p53 at serine 312
Source: Nat Commun. 2026 Feb 26;17:3208. doi: 10.1038/s41467-026-69688-3 (PMC13056927; doi:10.1038/s41467-026-69688-3)
Supplement: Supplementary file 4 — Source data [file 41467_2026_69688_MOESM4_ESM.xlsx]

## Sheet: Fig.1
Fig.1I	group	LTL(+)IOD normalized to area	LTL(-)IOD normalized to area		Fig.1J	group	LTL(+)IOD normalized to area	ATN score	eGFR (ml/min/1.73m2)
	Control1	132.52	75.45			Control1	132.52	0.1	101.1
	Control2	102	74.13			Control2	102	0.1	108.6
	Control3	135.2	71.83			Control3	135.2	0	79.6
	Control4	121.4	63.55			Control4	121.4	0.2	148.5
	Control5	104.44	63.05			Control5	104.44	0.1	82.5
	Control6	97.79	66.52			Control6	97.79	0	79.2
	Control7	77.25	57.23			Control7	77.25	0.1	89
	AKI1	46.1	37.13			AKI1	46.1	1.8	6
	AKI2	43.57	32.75			AKI2	43.57	2.4	54.3
	AKI3	40.27	40.94			AKI3	40.27	1.9	25.3
	AKI4	29.17	52.01			AKI4	29.17	2.1	6.9
	AKI5	61.59	29.33			AKI5	61.59	2.4	8.1
	AKI6	21.87	19.25			AKI6	21.87	1.7	44.2
	AKI7	44.28	32.9			AKI7	44.28	2.2	51.5
	AKI8	58.79	36.77			AKI8	58.79	2.5	53.5

## Sheet: Fig.2
Fig.2B	Con	Cis-48h	Cis-72h
	2.4	1	1.24444
	2.07059	1.33333	1.24444
	2.51429	1.28	1.01818
	2.66667	2.98667	0.752941
	3.93846	1.06667	0.853333
	2.31111	1.01053	1.77778
Fig.2C	Con	Cis-48h	Cis-72h
	0.856464	0.84878	0.755459
	1.68244	0.710191	0.639589
	1.13607	0.328386	1.00698
	1.85263	0.564513	0.274247
	1.63983	0.299464	0.411835
	1.59203	0.424099	0.272707
Fig.2F	Sham	BIRI-48h	BIRI-72h
	1.27273	0.695652	1
	2.53333	0.352941	1.14286
	1.47368	0.666667	1.09091
	2.125	0.8	0.944444
	2.0625	0.961538	0.446429
	1.52778	0.725	0.4375
Fig.2G	Sham	BIRI-48h	BIRI-72h
	0.99539	0.144252	1.07425
	2.50244	0.174343	1.07177
	6.27667	0.905425	0.532185
	1	0.350301	0.118805
	4.39745	0.188591	0.817902
		0.632878	1.10191

## Sheet: Fig.3
Fig.3D		cis+ve				cis+Aza
	0	2.00926	0.421421	0.276752	1.13899	1.00982	0.948246	0.743979	1.00982
	6	0.261824	0.185565	0.100134	0.983957	0.219658	1.20303	1.55473	5.27803
	12	0.325335	0.355191	0.379806	0.99539	1.46747	1.10191	2.61474	3.74076
	24	0.566442	0.473029	0.780967	0.81892	5.88347	7.6564	3.57184	9.62587
Fig.3F		Con				Cis
	DNMT1	0.753965	1.2397	1.60214	1.2378	3.67597	11.5039	5.11594	4.10022
	DNMT3A	1.26576	1.37554	0.843816	0.895025	2.82843	4.45369	2.07053	2.89788
	DNMT3B	2.08493	1.7411	0.882703	2.41999	1.99308	2.58471	1.6245	2.30537
Fig.3I
Target	Position	Type	P-value(Ttest)	FDR P-value(Ttest)	t-value(Ttest)	P-value(Utest)	FDR P-value(Utest)	Z-value(Utest)	P-value(Logistic)	FDR P-value(Logistic)	Estimate(Logistic)	OR(L95-U95)(Logistic)	Sensitivity(Logistic)	Specificity(Logistic)	Accuracy(Logistic)	AUC(Logistic)	GroupDiff	AKI_Count	AKI_Mean	AKI_Median	AKI_StdDev	AKI_Min	AKI_Max	AKI_Quantile_25%	AKI_Quantile_75%	AKI_Shapiro-Wilk_Wvalue	AKI_Shapiro-Wilk_Pvalue	Con_Count	Con_Mean	Con_Median	Con_StdDev	Con_Min	Con_Max	Con_Quantile_25%	Con_Quantile_75%	Con_Shapiro-Wilk_Wvalue	Con_Shapiro-Wilk_Pvalue
Dusp26_1	107	CG	0.0218856	0.574045	3.67568	0.1	0.82	-1.28155	0.999632	0.999655	100.003	2.69728923334891e+43(0-Inf)	1	1	1	1	0.0172248	3	0.0429116	0.0432711	0.00536327	0.0373777	0.0480861	0.0403244	0.0456786	0.996631	0.889087	3	0.0256868	0.022586	0.00609227	0.0217686	0.0327057	0.0221773	0.0276459	0.805717	0.128221
Dusp26_1	156	CG	0.0212402	0.574045	3.77471	0.1	0.82	-1.28155	0.999532	0.999655	65.2316	2.13655299676948e+28(0-Inf)	1	1	1	1	0.0179724	3	0.0315005	0.0315739	0.00515618	0.026308	0.0366196	0.028941	0.0340967	0.999848	0.976465	3	0.0135281	0.014684	0.00643607	0.00659237	0.0193079	0.0106382	0.0169959	0.975809	0.70174
Dusp26_1	189	CG	0.0291812	0.598215	3.46161	0.1	0.82	-1.28155	0.999626	0.999655	152.867	2.45155727774287e+66(0-Inf)	1	1	1	1	0.0112258	3	0.0243375	0.0244959	0.00450094	0.0197595	0.0287572	0.0221277	0.0266266	0.999072	0.941801	3	0.0131118	0.0125742	0.00336027	0.0100527	0.0167084	0.0113134	0.0146413	0.980802	0.734522
Dusp26_2	107	CG	0.0150241	0.574045	5.78882	0.1	0.82	-1.28155	0.999655	0.999655	154.411	1.14751896644008e+67(0-Inf)	1	1	1	1	0.0053274	3	0.0131542	0.0131327	0.000581978	0.0125833	0.0137466	0.012858	0.0134397	0.998976	0.938874	3	0.0078268	0.00699301	0.00148395	0.00694728	0.00954012	0.00697014	0.00826656	0.763222	0.0294252
Dusp26_3	27	CG	0.0399139	0.620858	3.85799	0.1	0.82	-1.28155	0.999609	0.999655	49.5568	3.32861671060821e+21(0-Inf)	1	1	1	1	0.0181186	3	0.0401326	0.0368108	0.00758634	0.0347738	0.0488133	0.0357923	0.042812	0.856201	0.257177	3	0.022014	0.0204114	0.00293525	0.0202288	0.0254017	0.0203201	0.0229065	0.776444	0.0594226
Dusp26_3	42	CG	0.0416429	0.620858	3.23399	0.1	0.82	-1.28155	0.999504	0.999655	157.408	2.29842378013774e+68(0-Inf)	1	1	1	1	0.0166571	3	0.0313951	0.0353573	0.00760402	0.0226282	0.0361998	0.0289928	0.0357785	0.796367	0.105855	3	0.014738	0.0139587	0.00466545	0.0105112	0.019744	0.012235	0.0168513	0.979075	0.722758

## Sheet: Fig.4
Fig.4B	Cis-20h	NC	si-Dusp26
		1.01239	3.25652
		1.54446	2.00733
		1.44558	3.06122
		1.25232	2.43161
Fig.4D	H/R 8h	NC	si-Dusp26
		0.776222	2.09039
		1.06145	2.14118
		0.873016	4.91667
		1.6092	3.95238
			Cis-20h
Fig.4F	Con	NSC	ve	NSC
	0.061824	0.180018	10.8348	17.7259
	0.03367	0.0558672	11.839	17.4372
	0.0320513	0.033557	13.747	18.5869
Fig.4H	Cis-24h	Lv-NC	Lv-OE
		1.90227	0.492115
		1.15709	0.234206
		2.98182	0.540541
		1.14754	0.582278
			Cis-24h
Fig.4J	NC	OE	NC	OE
	0.339915	0.180393	15.4724	4.95185
	1.02486	0.304944	22.3345	6.92752
	0.672467	0.224721	19.8143	5.79233
Fig.4L	H/R-8h	Lv-NC	Lv-OE
		1.01799	0.756394
		2.32904	0.766099
		1.15028	0.251177
		1.26671	0.15006
Fig.4O	Cis-20h	WT	C152S
	1.3575	1.00769	1.49068
	1.61449	1.06439	1.15891
	1.3125	1.18519	1.58065
	1.79894	1.11111	1.54762

## Sheet: Fig.5
Fig.5A	sCr(mg/dL)	Con	NSC	Cis	Cis+NSC
		0.114253	0.136878	0.363122	0.868778
		0.107466	0.13009	0.617647	1.49661
		0.106335	0.136878	0.441176	0.699095
		0.096154	0.106335	0.777149	2.06335
		0.099548	0.099548	0.502262	3.08258
				1.58371	2.68891
	BUN(mg/dL)	22.8011	31.7087	125.21	255.294
		18.3193	30.6443	211.429	324.202
		22.8291	31.5126	149.58	265.63
		30.8123	22.8571	187.647	358.992
		21.3445	29.0196	173.529	248.067
				180.644	235.714
Fig.5C	Damage score	Cis	Cis+NSC
		1.3	1.7
		1.1	1.4
		0.9	1.6
		1.2	1.2
		1.1	1.8
		1	1.4
Fig.5F	sCr(mg/dL)	Sham	IRI	IRI+NSC
		0.169683	0.576923	1.3914
		0.237557	0.20362	0.780543
		0.169683	0.644796	1.69683
		0.10181	0.30543	0.984163
		0.20362	0.441176	0.950226
			0.50905	0.746606
	BUN(mg/dL)	47.8992	83.1933	207.563
		44.5378	48.7395	270.588
		38.6555	100	219.328
		43.6975	67.2269	282.353
		32.7731	84.0336	278.992
			78.1513	222.689
Fig.5H	Damage score	IRI	IRI+NSC
		1	1.9
		1.1	1.5
		1.2	2
		1.3	1.8
		1.1	1.8
		1.4	2.1
Fig.5I	KIM-1	IRI	IRI+NSC
		6.61679	10.4104
		8.88644	28.7522
		7.42678	12.012
		8.34168	25.5575
		3.70737	12.1519
		5.65138	9.20916

## Sheet: Fig.6
Fig.6E	sCr(mg/dL)			Cis+
		PT-Du26-WT	PT-Du26-KI	PT-Du26-WT	PT-Du26-KI
		0.0904977	0.0904977	0.475113	0.180995
		0.0678733	0.113122	0.599548	0.271493
		0.0904977	0.135747	0.690045	0.20362
		0.0904977	0.113122	0.81448	0.384615
		0.0904977	0.135747	0.769231	0.486425
		0.158371	0.0904977	0.791855	0.599548
	BUN(mg/dL)
		20.1681	22.9692	208.403	44.2577
		11.2045	28.0112	217.367	70.8683
		18.4874	35.8543	231.373	52.6611
		25.2101	28.0112	238.655	103.081
		23.5294	38.6555	236.134	136.134
		35.2941	26.8908	317.927	210.644
Fig.6G	Damage score	Cis+
		PT-Du26-WT	PT-Du26-KI
		1.7	0.6
		1.2	1
		1.3	1
		1.9	0.9
		1.4	1.2
		1.2	1
Fig.6J	sCr(mg/dL)	IRI+
		PT-Du26-WT	PT-Du26-KI
		2.45475	1.56363
		2.09163	0.559955
		1.85803	1.08569
		2.09502	0.796663
		4.02941	0.825509
		0.904977	0.678733
	BUN(mg/dL)	159.594	144.678
		159.804	119.468
		176.961	130.322
		174.58	105.042
		199.72	107.143
		134.454	106.443
Fig.6L	Damage score	IRI+
		PT-Du26-WT	PT-Du26-KI
		1.9	1.2
		1.9	1
		1.5	1.1
		1.4	1.2
		1.6	0.8
		1.4	0.9

## Sheet: Fig.7
Fig.7C	PCR-CT	Bax		Puma		Noxa
		Cis	Cis+NSC	Cis	Cis+NSC	Cis	Cis+NSC
		1.41095	7.46426	0.559936	15.4907	0.401461	4.8121
		1.46747	8.71399	1.00231	12.2101	0.676737	6.42338
		1.01162	6.6807	0.777366	11.5782	0.260616	11.4982
		0.313528	16.1113	0.941696	9.98664	1.0163	4.94739
		0.410845	9.84916	1.38511	11.8762	1.08925	5.16941
		0.407066	10.3627	1.11471	8.6139	1.12506	4.48985
Fig.7D	PCR-CT	Bax		Puma		Noxa
		IRI	IRI+NSC	IRI	IRI+NSC	IRI	IRI+NSC
		1.00231	3.20428	1	2.38392	1.00463	2.45661
		1.88775	3.22657	0.918064	2.08493	1.06191	2.9897
		3.24901	7.17676	1.62826	2.20891	1.34723	3.92674
		1.53688	3.41054	0.997692	4.86801	1.28046	1.60585
		1.68958	3.22657	1.25992	2.66968	1.03766	2.62685
		2.12874	2.27101	2.80889	2.59068	0.997692	2.38943
Fig.7G	Gene names	Andromeda score	Amino acid	Intensity LV-nc-CIS	Intensity EV-CIS	Intensity SI-NC-CIS	Intensity SI-DU-CIS	Positions	log2 change	Intensity LV-nc-CIS	Intensity EV-CIS	Intensity SI-NC-CIS	Intensity SI-DU-CIS
	Trp53;Tp53	170.79	S	73682000	32289000	55103000	66377000	309;312;312		26.1348088862125	24.9445394251578	25.7156275305089	25.9841800905104
	Dhfr	121.99	S	50423000	32662000	33365000	46646000	108		25.5875786204954	24.9611097987039	24.9918321680625	25.4752500362299
	Supt16;Supt16h	107.15	T	227890000	92044000	24266000	46320000	778		27.7637623784501	26.4558203450222	24.5324329788908	25.4651319175387
	Lpin3	70.977	S	9715800	5854700	2772900	8183100	547		23.211901361688	22.4811638169762	21.4029641582564	22.9642160515364
	Lpin3	70.977	T	9715800	5854700	2772900	8183100	548		23.211901361688	22.4811638169762	21.4029641582564	22.9642160515364
	Gria3	61.997	S	1817300000	1149100000	940790000	2221700000	848		30.7591494534076	30.0978572074328	29.809297484423	31.049016874254
	Zzz3	59.8	S	531490000	398720000	221300000	252700000	703		28.985467306761	28.5708007325735	27.7214282102378	27.9128504233816
	Rcl1	51.949	T	20566000	20523000	38001000	40359000	343		24.293757887276	24.2907383000675	25.1795340479272	25.2663870925479
	Spata2;mKIAA0757	51.092	S	7056200000	230760000	25651000	905790000	366		32.7162443070187	27.7818179276105	24.6125117343682	29.7546013710967
	Spata2;mKIAA0757	51.092	T	7056200000	230760000	25651000	905790000	358;369		32.7162443070187	27.7818179276105	24.6125117343682	29.7546013710967
	Coa5	43.282	S	128320000	78783000	38932000	52201000	66		26.9351708060044	26.2313810189994	25.2144531243852	25.637574108578
	Tpx2	41.448	S	20132000	5899000	3330500	6127900	161		24.262987167159	22.4920389784907	21.6673073512365	22.5469613237213

## Sheet: Fig.8
Fig.8E	Cis-	pCas9-Vector			pCas9-p53-KO
		NC	P53 S312-WT	P53 S312	NC	P53 S312-WT	P53 S312
		1.78788	1.70833	2.31818	0.882353	1.63158	1.38095
		1.51515	1.54486	2.9526	1.0101	1.79924	1.13636
		2.38095	2.03125	1.52381	0.925926	1.51515	0.814815
		1.26087	2.71739	3.01003	0.937031	1.99275	1.42552
Fig.8F	Cis-	Bax		Puma
		pCas9-p53-KO		pCas9-p53-KO
		P53 S312-WT	P53 S312	P53 S312-WT	P53 S312
		1.54419	1.03787	2.97215	1.06973
		1.69117	1.26003	3.41395	1.16032
		2.76065	0.886597	5.23552	0.50818
		1.97559	0.896252	5.08576	0.443101
Fig.8I	H/R	Bax		Puma
		pCas9-p53-KO		pCas9-p53-KO
		P53 S312-WT	P53 S312	P53 S312-WT	P53 S312
		1.51703	1.58168	2.06136	1.35699
		2.33531	1.24231	4.29871	1.56877
		1.75198	1.19379	3.95579	1.00207
		2.96924	1.03381	5.55373	0.565487
Fig.8K
	BAX	ko	ko+wt	ko+s312
		2.04828	6.2985	2.42975
		1.09386	3.35984	1.46157
		0.714376	9.06487	1.21323
		1.44171	3.23037	2.17681
	PUMA	ko	ko+wt	ko+s312
		1.33873	6.74263	2.37134
		0.401478	5.89722	2.83908
		1.31515	8.00666	2.91853
		1.01163	3.3758	2.60485

## Sheet: Fig.9
Fig.9E	BUN（mg/dL）
	p53-ko + cis	p53-ko+p53-wt-aav+cis	p53-ko+p53-s312A-aav+cis
	103.165	286.975	148.964
	122.605	243.641	181.751
	119.846	338.866	161.232
		379.244	159.426
	sCr（mg/dL）
	0.443693	2.7315	1.49403
	0.975905	2.71408	1.4739
	0.533371	2.23015	1.30447
		2.73374	1.15752
Fig.9G	p53-ko + cis	p53-ko+p53-wt-aav+cis	p53-ko+p53-s312A-aav+cis
	0.4	1.5	1
	0.9	1.5	1.1
	1	1.5	1.2
		1.7	1.1
Fig.9I	p53-ko + cis	p53-ko+p53-wt-aav+cis	p53-ko+p53-s312A-aav+cis
	2.97296	7.16657	5.05628
	1.52732	7.97557	4.86693
	1.39246	8.3221	3.99929
		6.79351	4.77892
Fig.9K	c-Cas3
	p53-ko + cis	p53-ko+p53-wt-aav+cis	p53-ko+p53-s312A-aav+cis
	1	2.28856	0.990991
	0.719697	3.53175	0.528736
	0.720721	2.20779	0.451613
		3.2	0.491803
	NGAL
	p53-ko + cis	p53-ko+p53-wt-aav+cis	p53-ko+p53-s312A-aav+cis
	1.02564	4.71881	4.58265
	0.235479	4.30912	2.33786
	0.750469	7.22453	0.663919
		7.4746	0.496278
Fig.9L	Bax
	p53-ko + cis	p53-ko+p53-wt-aav+cis	p53-ko+p53-s312A-aav+cis
	1.01006	2.76922	1.79552
	1.13143	3.1931	1.36088
	1.01941	3.34638	1.40705
		2.26996	1.61059
	Puma
	p53-ko + cis	p53-ko+p53-wt-aav+cis	p53-ko+p53-s312A-aav+cis
	1.01904	3.7117	2.32474
	1.27658	3.11033	2.03788
	1.1071	3.46347	2.8679
		4.53252	2.57578

## Sheet: Supplementary Fig.2
Supplementary Fig.2B	Con	12h	24h	36h
	2.8	0.846154	0.576923	0.208333
	2.27273	1.06667	0.344828	0.136364
	2.08696	1.05263	0.8	0.8
	1.72727	1.1	0.9	0.6
		H/R cells
Supplementary Fig.2D	Con	2	4	6	8	10
	1.01724	1.09091	0.6	0.27451	0.333333	0.235294
	1.17647	0.864407	0.850877	0.869565	0.648936	0.490566
	1.09889	1.12396	1.05912	0.548315	0.434259	0.413553
	1.05172	0.596491	0.633333	0.241379	0.369565	0.217391
Supplementary Fig.2E	DUSP26	c-cas3
	1.01724	1.07759
	1.09091	0.454545
	0.6	0.863636
	0.27451	2.30392
	0.333333	2.76316
	0.235294	3.48039
	1.17647	1.00619
	0.864407	1.4273
	0.850877	3.13943
	0.869565	6.75057
	0.648936	8.06271
	0.490566	8.04369
	1.09889	1.29632
	1.12396	0.618642
	1.05912	0.936156
	0.548315	4.94555
	0.434259	9.77641
	0.413553	9.02449
	1.05172	1.27042
	0.596491	1.66205
	0.633333	2.19298
	0.241379	4.62795
	0.369565	6.97941
	0.217391	6.40732

[truncated: 5 more sheets: Supplementary Fig.4, Supplementary Fig.5, Supplementary Fig.6, Supplementary Fig.7, Supplementary Fig.8]
